# Supplementary material for: Effectiveness and Safety of SARS-CoV-2 Vaccines among Children and Adolescents: A Systematic Review and Meta-Analysis
Source: Vaccines (Basel). 2022 Mar 10;10(3):421. doi: 10.3390/vaccines10030421 (PMC8953823; doi:10.3390/vaccines10030421)
Supplement: Supplementary file 1 [file vaccines-10-00421-s001.zip]

Archive with 1 entries (1 files):
- vaccines-1621130-supplementary.pdf
